# Supplementary material for: Seasonality in Spatial Turnover of Bacterioplankton Along an Ecological Gradient in the East China Sea: Biogeographic Patterns, Processes and Drivers
Source: Microorganisms. 2020 Sep 27;8(10):1484. doi: 10.3390/microorganisms8101484 (PMC7600760; doi:10.3390/microorganisms8101484)
Supplement: Supplementary file 1 [file microorganisms-08-01484-s001.zip]

Archive with 7 entries (6 files):
- Supplementary Dataset S1.pdf
- __MACOSX/
- __MACOSX/._Supplementary Dataset S1.pdf
- Supplementary Dataset S2.pdf
- __MACOSX/._Supplementary Dataset S2.pdf
- Supplementary Figures and Tables.pdf
- __MACOSX/._Supplementary Figures and Tables.pdf
